# Supplementary material for: Taking the metabolic pulse of the world’s coral reefs
Source: PLoS One. 2018 Jan 9;13(1):e0190872. doi: 10.1371/journal.pone.0190872 (PMC5760028; doi:10.1371/journal.pone.0190872)
Supplement: S1 Table — Columns are (1) location of each study; (2) ocean basin the study was conducted in; (3) slope of the TA-DIC vector; (4) percent influence of NCP on changes in DIC; (5) R2 of the TA-DIC slope; (6) slopes of TA-DIC vectors normalized to the average salinity at each site (nTA-nDIC); (7) mean TA anomaly (ΔTA; μmol kg-1) at each site; (8) percent occurrences of dissolution (%D) at each site; (9) TA of the open ocean endmember used to calculate ΔTA and %D in μmol kg-1; (10) study type, classified as either temporal (T) if the study was conducted mainly at one spot over time or spatial (S) if greater than a 10 km2 area was sampled; (11) total number of samples in each study; (12) length of each study; and (13) citation where the data was taken from. (XLSX) [file pone.0190872.s001.xlsx]

## Sheet: Sheet1
Location	Ocean Basin	TA-DIC Slope	% NCP	R2	nTA-nDIC Slope	Mean DTA	%D	OO-TA	Study Type	# of Samples	Study Length	Citation
Puerto Rico	Atlantic	1.35614	32.1931	0.861692	0.928274	-60.5261	7.5	2349.74	S	800	4 years	Meléndez et al. (unpub.)
Maldives	Indo Pacific	1.35097	32.4513	0.738987	0.859644	-23.1429	0	2378.33	S	21	1 week	Suzuki & Kawahata (1999)
Majuro	Indo Pacific	1.17376	41.3119	0.890005	0.943401	-32.0654	3.7037	2244.26	S	27	5 days	Watanabe et al. (unpub.)
Bermuda	Atlantic	1.07532	46.2341	0.760757	0.872214	-48.4513	4.70588	2400	S	255	5 years	Andersson et al. (2013)
FL Keys	Atlantic	1.03744	48.1279	0.634628	0.796636	-12.9863	57.7181	2376.72	S	149	2 years	Muellehner et al. (2016)
St. John, USVI	Atlantic	0.794006	60.2997	0.650536	0.806558	-9.48507	19.4444	2353.51	S	72	10 days	Manzello et al. (unpub.)
Cheeca Rocks	Atlantic	0.691902	65.4049	0.906065	0.951874	-23.5301	33.5196	2376.72	S	179	2 years	Manzello et al. (unpub.)
W. Panama	East Pacific	0.941976	52.9012	0.744189	0.862664	-114.351	5.71429	2216.66	T	140	3 years	Manzello et al. (2008)
Palau 2	Indo Pacific	0.684167	65.7916	0.217951	0.466853	-88.0204	0.598802	2207.47	T	167	1 week	Teneva et al. (2013)
Cook Islands	Indo Pacific	0.681495	65.9252	0.918345	0.958303	67.6267	66.6667	2339.66	T	15	1 day	Cyronak et al. (2013)
Davies Reef	GBR	0.586678	70.6661	0.547362	0.739839	-21.6191	4.03587	2303	T	223	2 months	Albright et al. (2013)
One Tree 2	GBR	0.450915	77.4542	0.753655	0.868133	-58.5081	10.4046	2303	T	173	2 months	Silverman et al. (2012)
Lady Elliot	GBR	0.429139	78.543	0.637318	0.798322	-25.2664	45.1613	2305	T	217	4 months	Shaw et al. (2012)
HI Kaiona	Indo Pacific	0.397779	80.111	0.948489	0.973904	-27.2395	27.8912	2324	T	147	1 year	Lantz et al. (2013)
One Tree 1	GBR	0.393443	80.3279	0.797512	0.893035	-47.7812	3.125	2303	T	32	2 weeks	Shaw et al. (2015)
Ishigaki	Indo Pacific	0.348693	82.5654	0.727188	0.852753	-39.2326	18.8482	2246.5	T	191	12 years	Watanabe et al. (2006), Kayanne et al. (2005)
Lizard	GBR	0.334055	83.2973	0.556076	0.745705	-32.4423	0	2289.11	T	56	2 years	Silverman et al. (2014)
Yonge Reef	GBR	0.301061	84.9469	0.729924	0.854356	-15.0533	0	2289.11	T	15	3 days	Gattuso et al. (1996)
Palau 1	Indo Pacific	0.300411	84.9795	0.331336	0.575618	-5.80815	22.5806	2207.47	T	31	6 months	Watanabe et al. (2006), Kayanne et al. (2005)
Red Sea 1997	Red Sea	0.290266	85.4867	0.344079	0.586582	-	-	-	T	39	3 years	Silverman et al. (2007)
Heron	GBR	0.284239	85.7881	0.755315	0.869089	-35.8709	10.9948	2303	T	382	7 months	McMahon et al. (2013), Kline et al. (2015)
Ofu	Indo Pacific	0.264067	86.7966	0.916912	0.957555	-23.8509	33.3333	2324	T	141	1 week	Koweek et al. (2015a)
Red Sea 1998	Red Sea	0.262063	86.8969	0.343772	0.58632	-	-	-	T	30	3 years	Silverman et al. (2007)
Red Sea 2013	Red Sea	0.254118	87.2941	0.954474	0.976972	-	-	-	T	16	3 years	Silverman et al. (2007)
Palmyra	Indo Pacific	0.247036	87.6482	0.211871	0.460295	-38.9387	0	2293	T	259	1 week	Koweek et al. (2015b)
Moorea	Indo Pacific	0.24354	87.823	0.521751	0.722324	-7.295	40	2367.29	T	20	1 day	Gattuso et al. (1996)
HI Makapuu	Indo Pacific	0.240053	87.9974	0.774762	0.880205	-28.6669	0	2324	T	147	1 year	Lantz et al. (2013)
